# Supplementary material for: Tissue Engineering as a Promising Treatment for Glottic Insufficiency: A Review on Biomolecules and Cell-Laden Hydrogel
Source: Biomedicines. 2022 Nov 30;10(12):3082. doi: 10.3390/biomedicines10123082 (PMC9775346; doi:10.3390/biomedicines10123082)
Supplement: Supplementary file 1 [file biomedicines-10-03082-s001.zip]

Archive with 1 entries (1 files):
- biomedicines-1971571-supplementary.pdf
